# Supplementary material for: Insulin-Like Growth Factor Binding Protein-3 Exerts Its Anti-Metastatic Effect in Aerodigestive Tract Cancers by Disrupting the Protein Stability of Vimentin
Source: Cancers (Basel). 2021 Mar 2;13(5):1041. doi: 10.3390/cancers13051041 (PMC7958122; doi:10.3390/cancers13051041)
Supplement: Supplementary file 1 [file cancers-13-01041-s001.zip]

Archive with 2 entries (2 files):
- cancers-1129783-original-images.pdf
- cancers-1129783-supplementary.pdf
